# Supplementary material for: Detection of Peanut Allergen by Real-Time PCR: Looking for a Suitable Detection Marker as Affected by Processing
Source: Foods. 2021 Jun 18;10(6):1421. doi: 10.3390/foods10061421 (PMC8234062; doi:10.3390/foods10061421)
Supplement: Supplementary file 1 [file foods-10-01421-s001.zip]

Archive with 1 entries (1 files):
- foods-1201722-supplementary.pdf
